# Supplementary material for: Transcriptome Analysis of Ullrich Congenital Muscular Dystrophy Fibroblasts Reveals a Disease Extracellular Matrix Signature and Key Molecular Regulators
Source: PLoS One. 2015 Dec 15;10(12):e0145107. doi: 10.1371/journal.pone.0145107 (PMC4686057; doi:10.1371/journal.pone.0145107)
Supplement: S3 Table — (XLSX) [file pone.0145107.s003.xlsx]

## Sheet: Hoja1
Suppl. table 3. Validation of microarray results by real-time PCR. In each comparison, left column shows the values obtained by real-time PCR and the right column shows microarray results.
Gene Name	P - C		PAA - P		PAA - CAA		CAA - C
ADH1B	7.6685	+ 4.22	4.84688	-	6.16618	+ 4.41	1.94222	-
APCDD1	9.34337	+ 10.34	5.74217	+ 1.50	5.03099	+ 5.30	5.54748	+ 1.37
C10orf116	11.8887	+ 9.06	1.28249	-	5.70137	+ 5.90	2.89672	+ 1.51
CD44	1.70441	+ 1.82	-1.09297	-	1.32121	+ 1.94	1.16272	-
CD47	1.03834	-	1.37118	-	1.02594	+ 1.73	1.34836	-
CLDN11	2.07452	+ 1.93	1.09475	-	1.68982	+ 1.82	1.2351	-
CLEC3B	10.2036	+ 5.01	2.91447	-	12.5163	+ 5.80	4.59891	-
COL10A1	-2.15	- 1.77	7.78482	+ 8.17	-1.98192	- 2.57	6.33464	+ 4.03
COL11A1	- 1.04	- 4.01	2.60832	+ 1.40	-1.13623	- 2.90	1.15232	-
COL4A1	1.02019	- 1.56	1.11722	-	1.19292	-	-1.22823	- 1.48
ELN	-1.06	- 2.14	2.75577	+ 1.69	1.36829	-	1.33072	-
FABP3	5.88019	+ 2.04	2.6788	+ 1.24	1.42647	- 1.58	5.249	+ 4.03
HPRT1	1.06233	-	1.00903	-	1.00903	-	1.00312	-
ITGA10	1.50981	-	1.81708	-	2.02865	-	1.72842	-
ITGA3	2.28025	+ 1.85	-1.27612	-	2.41005	+ 1.94	-1.53668	- 1.35
ITGA6	3.60981	+ 1.80	-1.13927	-	2.02629	+ 2.40	-1.0764	-
ITGA7	3.47589	+ 2.08	1.20349	-	4.38087	+ 1.87	1.02429	-
PPAPDC1A	-1.73	- 2.64	1.77136	-	-2.2702	- 3.28	1.7237	+ 1.47
TBP	1.30752	-	1.09619	-	1.37193	-	1.02485	-
THBS4	1.91278	+ 1.85	11.4392	+ 2.83	1.22966	+ 1.17	7.34016	+ 4.47
TIMP3	1.7828	+ 1.65	-1.51592	- 1.40	2.03661	+ 2.52	-1.73055	- 2.16
TNC	- 2.46	- 2.06	2.6762	+ 1.41	-1.48826	-	1.25474	-
TNFRSF11B	2.08285	+ 2.09	-1.21224	- 1.50	4.62122	+ 4.26	-1.64502	- 3.05
TNXB	2.43418	+ 1.77	-1.18375	- 1.55	2.87247	-	1.10347	-
